# Supplementary material for: Global DNA Methylation in Children with Posterior Urethral Valves: Association with Kidney Function and Kidney Scarring
Source: Int J Mol Sci. 2026 Jun 23;27(13):5649. doi: 10.3390/ijms27135649 (PMC13362500; doi:10.3390/ijms27135649)
Supplement: Supplementary file 1 [file ijms-27-05649-s001.zip]

Archive with 1 entries (1 files):
- ijms-4352545-supplementary.pdf
